# Supplementary material for: “Trust people you’ve never worked with” – A social network visualization of teamwork, cohesion, social support, and mental health in NHS Covid personnel
Source: Front Psychol. 2024 Feb 20;15:1293171. doi: 10.3389/fpsyg.2024.1293171 (PMC10913897; doi:10.3389/fpsyg.2024.1293171)
Supplement: SUPPLEMENTARY TABLE S1 — Masterfile for all personnel. This matrix table derived from NVivo, shows the number of shared references for the 62 codes used in the thematic network analysis. The association rule lift was calculated and the matrix transformed into a range, which was imported into gephi. [file Table_1.csv]

			I : (Re)-Appraisal, Sense-Making & Closure	L : Appreciation & Feedback	M : Career Intentions & Implications	R : Cohesion	U : Anger & Frustration	V : Doubts, Fears & Anxiety	W : Exhaustion & Fatigue	X : Isolation & Lonelyness	Y : Regret & Sadness	Z : Worry about Infection	AB : Empathy & Compassion	AC : Gratitude, Humour & Enjoyment	AD : Pride, Confidence & Enthusiasm	AE : Familiarity w. People & Abilities	AF : Familiarity w. Tasks & Equipment	AG : Formal Team Communication	AK : Health & Safety & PPE	AL : Informal Team Communication	AN : Inside vs Outside of ward	AO : Integrity and Ability to ask questions	AP : Interpers. Relations (private)	AR : Interpers. Conflict	AS : Interprof. Collaboration	BK : Senior Leadership (e.g., Deputy and Nursing & Clinical Directors, Senior Manager)	BM : Distressing Events	BR : Self Care	BS : Mental Health Strain & Stressors	BX : Team Leader Support for Well-being	CA : Physical Health, Sickness & Staff absence	CB : Org. Communication	CC : Org. Innovations & Learning	CD : Org. Shifts & Staffing Decisions	CE : Org. Support & Lack thereof	CH : Attachment to Patients & Recovery	CI : Distress, Mortality and End of Life Care	CJ : Patient Volume, Severity and Deterioration	CK : Unsatisfactory Care	CL : Patient Family Liaison	CM : Personality & Psycho-Social Traits	CN : Preparedness & Lack thereof	CO : Professional & Occupational Roles	CP : Professional Development	CQ : Professional Skills & Experience	CR : Proximity & Presence	CS : Public Support & Appreciation	CT : Redeployment, Reintegration, Rotation	CU : Respect of Colleagues
ID	Label	Total	285	151	185	364	90	145	80	73	101	110	38	111	62	270	262	341	192	333	138	60	201	76	200	104	254	96	229	72	49	212	207	146	473	54	110	120	72	130	96	264	388	220	281	453	100	392	61
1	(Re)-Appraisal, Sense-Making & Closure	285	285	19	21	93	17	31	22	23	48	20	11	30	14	20	14	32	24	72	29	10	50	13	21	10	98	43	73	32	3	19	19	13	83	11	36	25	12	39	21	25	29	21	20	88	30	43	5
4	Appreciation & Feedback	151	19	151	6	40	9	11	2	2	9	4	1	18	9	41	40	21	5	45	9	15	6	9	37	7	16	6	9	8	0	8	10	6	17	5	5	8	2	9	11	13	44	20	49	24	17	26	26
5	Career Intentions & Implications	185	21	6	185	16	7	16	13	5	7	5	3	11	13	8	9	11	4	5	3	1	18	3	3	7	27	8	25	5	5	9	10	12	30	1	2	4	2	1	7	17	29	31	22	7	6	49	1
10	Cohesion	364	93	40	16	364	19	44	20	38	26	14	18	55	18	119	69	43	39	95	56	15	37	30	75	15	40	14	53	15	1	21	17	40	70	7	12	18	8	24	35	25	65	35	57	152	16	103	19
11	Anger & Frustration	90	17	9	7	19	90	9	12	4	9	4	2	3	2	15	14	10	11	13	10	1	9	19	11	9	21	3	21	2	3	8	4	18	32	0	8	9	8	7	3	8	29	8	20	20	20	28	3
12	Doubts, Fears & Anxiety	145	31	11	16	44	9	145	19	10	21	27	8	12	13	21	29	13	21	14	15	6	26	9	13	5	35	14	40	5	9	11	7	16	34	2	8	14	8	6	7	21	23	18	35	18	8	53	3
13	Exhaustion & Fatigue	80	22	2	13	20	12	19	80	8	19	2	3	8	3	7	9	4	8	12	7	1	14	5	8	4	24	16	50	4	5	2	4	8	21	6	12	13	1	15	6	12	11	8	11	19	9	30	2
14	Isolation & Lonelyness	73	23	2	5	38	4	10	8	73	8	8	0	10	1	12	9	10	10	17	20	1	20	3	10	3	11	6	24	6	1	7	3	7	24	3	3	5	3	7	4	4	11	7	7	37	1	24	2
15	Regret & Sadness	101	48	9	7	26	9	21	19	8	101	7	5	16	6	9	8	9	5	19	7	2	18	8	8	3	65	13	48	7	5	6	8	6	29	8	28	21	11	25	5	13	12	8	13	17	8	27	4
16	Worry about Infection	110	20	4	5	14	4	27	2	8	7	110	1	7	6	13	16	10	53	13	14	3	58	10	3	12	23	15	21	10	14	18	15	15	33	2	4	6	5	14	5	16	23	13	16	24	11	24	2
17	Empathy & Compassion	38	11	1	3	18	2	8	3	0	5	1	38	5	5	3	1	5	3	8	6	2	7	2	5	2	11	2	5	5	1	1	1	1	5	2	7	3	1	5	2	1	2	1	2	10	2	4	3
18	Gratitude, Humour & Enjoyment	111	30	18	11	55	3	12	8	10	16	7	5	111	7	21	15	14	10	36	11	4	20	4	15	5	15	12	17	8	5	6	11	11	27	5	6	6	3	14	11	19	22	13	18	41	4	34	2
19	Pride, Confidence & Enthusiasm	62	14	9	13	18	2	13	3	1	6	6	5	7	62	12	14	9	4	7	2	4	7	1	9	1	8	5	6	3	3	2	8	5	5	4	5	8	1	3	3	5	9	6	9	9	4	19	2
20	Familiarity w. People & Abilities	270	20	41	8	119	15	21	7	12	9	13	3	21	12	270	141	50	36	77	25	18	15	24	56	16	19	13	26	12	1	24	24	44	38	6	9	14	9	17	20	46	95	32	115	74	3	86	15
21	Familiarity w. Tasks & Equipment	262	14	40	9	69	14	29	9	9	8	16	1	15	14	141	262	54	32	55	22	20	14	21	49	10	23	13	31	9	4	24	27	31	52	5	11	21	17	19	13	99	131	67	162	38	2	98	13
22	Formal Team Communication	341	32	21	11	43	10	13	4	10	9	10	5	14	9	50	54	341	48	114	39	14	16	11	57	27	25	16	29	16	3	74	92	25	87	10	14	16	10	29	12	35	77	41	50	87	8	44	8
26	Health & Safety & PPE	192	24	5	4	39	11	21	8	10	5	53	3	10	4	36	32	48	192	41	36	4	40	13	18	18	25	16	30	12	8	53	29	28	67	3	11	16	14	19	9	28	31	24	25	52	10	39	2
27	Informal Team Communication	333	72	45	5	95	13	14	12	17	19	13	8	36	7	77	55	114	41	333	38	24	28	16	60	15	34	19	36	25	3	35	46	20	78	7	18	17	9	22	22	21	68	28	66	118	7	53	18
29	Inside vs Outside of ward	138	29	9	3	56	10	15	7	20	7	14	6	11	2	25	22	39	36	38	138	7	11	12	33	20	28	11	23	14	1	24	20	23	39	6	10	10	10	17	15	20	26	15	21	73	10	35	4
30	Integrity and Ability to ask questions	60	10	15	1	15	1	6	1	1	2	3	2	4	4	18	20	14	4	24	7	60	4	5	20	6	11	3	7	6	0	7	4	5	10	4	6	4	2	4	6	10	14	12	25	10	3	12	10
31	Interpers. Relations (private)	201	50	6	18	37	9	26	14	20	18	58	7	20	7	15	14	16	40	28	11	4	201	9	4	12	39	29	36	13	7	18	14	19	38	8	17	15	6	31	10	16	16	13	18	54	17	44	3
33	Interpers. Conflict	76	13	9	3	30	19	9	5	3	8	10	2	4	1	24	21	11	13	16	12	5	9	76	14	9	16	11	19	11	2	7	8	19	18	0	3	9	4	9	17	13	24	13	25	20	3	17	4
34	Interprof. Collaboration	200	21	37	3	75	11	13	8	10	8	3	5	15	9	56	49	57	18	60	33	20	4	14	200	9	19	5	15	5	0	7	16	17	28	8	12	14	11	18	16	16	65	22	53	46	3	48	19
50	Senior Leadership (e.g., Deputy and Nursing & Clinical Directors, Senior Manager)	104	10	7	7	15	9	5	4	3	3	12	2	5	1	16	10	27	18	15	20	6	12	9	9	104	16	9	11	18	4	45	25	19	61	1	3	4	3	12	7	17	19	11	18	37	4	18	2
51	Distressing Events	254	98	16	27	40	21	35	24	11	65	23	11	15	8	19	23	25	25	34	28	11	39	16	19	16	254	35	102	17	14	22	24	23	73	24	84	54	25	79	14	48	36	24	32	46	19	40	6
56	Self Care	96	43	6	8	14	3	14	16	6	13	15	2	12	5	13	13	16	16	19	11	3	29	11	5	9	35	96	40	17	1	8	11	13	30	6	7	12	3	17	9	16	13	14	16	29	7	19	2
57	Mental Health Strain & Stressors	229	73	9	25	53	21	40	50	24	48	21	5	17	6	26	31	29	30	36	23	7	36	19	15	11	102	40	229	18	9	19	22	25	71	12	34	28	14	39	12	34	35	26	38	56	16	61	7
62	Team Leader Support for Well-being	72	32	8	5	15	2	5	4	6	7	10	5	8	3	12	9	16	12	25	14	6	13	11	5	18	17	17	18	72	1	15	14	12	42	1	4	7	3	12	8	13	14	14	14	29	4	20	2
65	Physical Health, Sickness & Staff absence	49	3	0	5	1	3	9	5	1	5	14	1	5	3	1	4	3	8	3	1	0	7	2	0	4	14	1	9	1	49	4	3	5	12	0	2	1	1	0	4	9	4	4	4	6	2	16	0
66	Org. Communication	212	19	8	9	21	8	11	2	7	6	18	1	6	2	24	24	74	53	35	24	7	18	7	7	45	22	8	19	15	4	212	55	26	92	1	5	11	11	11	2	30	27	28	32	40	7	31	3
67	Org. Innovations & Learning	207	19	10	10	17	4	7	4	3	8	15	1	11	8	24	27	92	29	46	20	4	14	8	16	25	24	11	22	14	3	55	207	15	67	10	8	10	7	32	5	26	33	30	30	47	11	22	2
68	Org. Shifts & Staffing Decisions	146	13	6	12	40	18	16	8	7	6	15	1	11	5	44	31	25	28	20	23	5	19	19	17	19	23	13	25	12	5	26	15	146	54	4	7	17	9	14	14	27	40	23	32	28	10	51	5
69	Org. Support & Lack thereof	473	83	17	30	70	32	34	21	24	29	33	5	27	5	38	52	87	67	78	39	10	38	18	28	61	73	30	71	42	12	92	67	54	473	6	25	21	19	30	19	104	78	120	54	113	31	85	6
71	Attachment to Patients & Recovery	54	11	5	1	7	0	2	6	3	8	2	2	5	4	6	5	10	3	7	6	4	8	0	8	1	24	6	12	1	0	1	10	4	6	54	23	20	8	28	4	14	8	6	7	9	3	9	4
72	Distress, Mortality and End of Life Care	110	36	5	2	12	8	8	12	3	28	4	7	6	5	9	11	14	11	18	10	6	17	3	12	3	84	7	34	4	2	5	8	7	25	23	110	47	23	50	7	27	12	9	14	11	8	11	6
73	Patient Volume, Severity and Deterioration	120	25	8	4	18	9	14	13	5	21	6	3	6	8	14	21	16	16	17	10	4	15	9	14	4	54	12	28	7	1	11	10	17	21	20	47	120	26	36	8	31	26	15	18	11	5	22	3
74	Unsatisfactory Care	72	12	2	2	8	8	8	1	3	11	5	1	3	1	9	17	10	14	9	10	2	6	4	11	3	25	3	14	3	1	11	7	9	19	8	23	26	72	9	5	19	17	10	13	11	2	9	3
75	Patient Family Liaison	130	39	9	1	24	7	6	15	7	25	14	5	14	3	17	19	29	19	22	17	4	31	9	18	12	79	17	39	12	0	11	32	14	30	28	50	36	9	130	9	27	25	21	25	30	12	26	5
76	Personality & Psycho-Social Traits	96	21	11	7	35	3	7	6	4	5	5	2	11	3	20	13	12	9	22	15	6	10	17	16	7	14	9	12	8	4	2	5	14	19	4	7	8	5	9	96	16	21	14	27	34	9	24	6
77	Preparedness & Lack thereof	264	25	13	17	25	8	21	12	4	13	16	1	19	5	46	99	35	28	21	20	10	16	13	16	17	48	16	34	13	9	30	26	27	104	14	27	31	19	27	16	264	91	113	91	23	10	75	7
78	Professional & Occupational Roles	388	29	44	29	65	29	23	11	11	12	23	2	22	9	95	131	77	31	68	26	14	16	24	65	19	36	13	35	14	4	27	33	40	78	8	12	26	17	25	21	91	388	66	154	58	16	115	18
79	Professional Development	220	21	20	31	35	8	18	8	7	8	13	1	13	6	32	67	41	24	28	15	12	13	13	22	11	24	14	26	14	4	28	30	23	120	6	9	15	10	21	14	113	66	220	67	31	9	58	7
80	Professional Skills & Experience	281	20	49	22	57	20	35	11	7	13	16	2	18	9	115	162	50	25	66	21	25	18	25	53	18	32	16	38	14	4	32	30	32	54	7	14	18	13	25	27	91	154	67	281	39	11	108	23
81	Proximity & Presence	453	88	24	7	152	20	18	19	37	17	24	10	41	9	74	38	87	52	118	73	10	54	20	46	37	46	29	56	29	6	40	47	28	113	9	11	11	11	30	34	23	58	31	39	453	28	66	11
82	Public Support & Appreciation	100	30	17	6	16	20	8	9	1	8	11	2	4	4	3	2	8	10	7	10	3	17	3	3	4	19	7	16	4	2	7	11	10	31	3	8	5	2	12	9	10	16	9	11	28	100	14	4
83	Redeployment, Reintegration, Rotation	392	43	26	49	103	28	53	30	24	27	24	4	34	19	86	98	44	39	53	35	12	44	17	48	18	40	19	61	20	16	31	22	51	85	9	11	22	9	26	24	75	115	58	108	66	14	392	14
84	Respect of Colleagues	61	5	26	1	19	3	3	2	2	4	2	3	2	2	15	13	8	2	18	4	10	3	4	19	2	6	2	7	2	0	3	2	5	6	4	6	3	3	5	6	7	18	7	23	11	4	14	61
85	Shared Breaks & Staff Rooms	162	38	7	1	66	6	6	10	13	7	8	4	18	3	28	17	29	30	66	29	4	13	12	17	9	19	22	27	17	2	15	10	14	52	3	5	7	3	15	16	14	22	16	18	161	15	27	6
86	Shared Experiences	152	58	11	5	151	10	23	13	17	15	10	14	18	9	30	16	12	14	34	30	5	31	9	33	5	28	7	30	9	1	12	6	10	27	5	8	6	5	14	12	10	21	11	13	65	7	47	10
87	Shared Mental Models	247	29	31	1	87	13	18	8	11	11	6	5	19	15	56	52	86	22	76	23	21	13	14	75	10	16	5	14	4	1	21	26	21	31	6	13	20	13	14	15	23	79	26	49	56	6	39	15
88	Shared SOPs	281	18	17	4	28	17	12	5	7	12	8	1	8	10	37	43	101	34	59	28	8	5	15	50	9	22	5	20	7	3	42	60	34	59	7	13	17	19	17	7	26	68	32	47	50	10	41	8
89	Social Support (Private)	59	21	3	2	13	2	7	7	10	7	12	3	5	0	2	2	1	5	11	5	4	55	3	5	3	10	11	14	4	1	3	3	4	14	3	5	5	2	9	7	5	5	4	6	18	7	9	4
91	Social Support by Colleagues	279	99	30	12	134	13	24	16	30	30	14	16	43	10	55	37	33	28	107	45	20	42	17	39	12	52	25	49	29	1	14	14	23	63	9	21	18	9	34	21	22	45	34	37	115	12	62	11
92	Social Support by Leaders	105	33	17	8	24	2	10	6	7	8	6	6	10	3	10	10	21	7	36	17	12	10	7	10	13	16	10	15	45	2	13	10	9	42	2	7	9	6	7	11	9	13	13	12	37	3	19	5
93	Task Support	89	23	20	2	29	5	10	1	5	7	6	5	8	4	19	19	18	12	35	22	10	7	6	22	7	17	6	12	15	1	8	4	9	20	3	9	8	4	10	3	9	17	12	20	32	2	13	6
94	Teamwork	479	45	69	16	200	25	42	14	24	18	13	11	45	23	144	114	134	51	142	60	38	20	35	185	22	33	13	38	14	2	30	46	59	70	11	16	25	17	31	34	35	143	56	125	131	9	111	33
95	COVID Wave 1	211	35	10	11	76	11	14	25	6	14	7	3	26	12	44	32	36	19	33	20	7	14	8	38	16	25	9	37	8	4	22	23	21	47	5	18	24	7	13	11	29	40	20	22	60	16	58	4
96	COVID Wave 2	162	34	6	14	48	10	13	28	6	11	5	4	21	12	27	24	28	15	25	15	3	12	7	28	8	22	9	39	8	3	17	11	14	39	4	15	19	6	13	10	20	21	18	18	45	13	44	4
97	Post COVID	114	10	3	18	16	2	7	7	2	4	5	2	5	6	8	4	12	4	5	4	0	6	4	8	4	9	3	15	3	2	8	11	12	11	2	0	13	2	4	2	5	20	7	5	9	6	42	1
98	Trust in Colleagues	97	9	25	1	31	4	7	3	6	5	3	3	8	6	45	37	15	7	25	10	14	4	7	20	3	9	2	5	1	0	3	4	5	12	4	5	4	6	5	6	9	35	11	39	16	3	18	18
99	Uncertainty & Chaos	217	33	5	6	56	14	42	16	9	16	20	7	14	14	34	43	28	30	25	24	8	15	11	23	15	42	5	35	8	5	20	10	25	60	10	22	33	17	17	11	57	43	30	43	34	7	57	1
100	Workload & Work Life Balance	279	36	10	40	49	25	22	30	19	11	19	4	18	7	33	31	37	28	29	19	6	46	12	22	17	35	28	70	13	8	28	29	63	70	7	9	30	8	17	13	28	56	25	28	58	10	90	6
[truncated: 15 more columns]
