# Supplementary material for: “Trust people you’ve never worked with” – A social network visualization of teamwork, cohesion, social support, and mental health in NHS Covid personnel
Source: Front Psychol. 2024 Feb 20;15:1293171. doi: 10.3389/fpsyg.2024.1293171 (PMC10913897; doi:10.3389/fpsyg.2024.1293171)
Supplement: SUPPLEMENTARY TABLE S2 — Masterfile for deployed personnel. This matrix table derived from NVivo, shows the number of shared references for the 62 codes used in the thematic network analysis. The association rule lift was calculated and the matrix transformed into a range, which was imported into gephi. [file Table_2.csv]

			A : (Re)-Appraisal, Sense-Making & Closure	D : Appreciation & Feedback	E : Career Intentions & Implications	J : Cohesion	K : Anger & Frustration	L : Doubts, Fears & Anxiety	M : Exhaustion & Fatigue	N : Isolation & Lonelyness	O : Regret & Sadness	P : Worry about Infection	Q : Empathy & Compassion	R : Gratitude, Humour & Enjoyment	S : Pride, Confidence & Enthusiasm	T : Familiarity w. People & Abilities	U : Familiarity w. Tasks & Equipment	V : Formal Team Communication	Z : Health & Safety & PPE	AA : Informal Team Communication	AC : Inside vs Outside of ward	AD : Integrity and Ability to ask questions	AE : Interpers. Relations (private)	AG : Interpers. Conflict	AH : Interprof. Collaboration	AI : Leadership	AY : Distressing Events	AZ : Indiv. Mental Health Behaviours	BE : Mental Health Strain & Stressors	BF : Mental Health Support (Debriefs, Decompression, OH Services)	BK : Phys. & Psych. Ill Health	BN : Org. Communication	BO : Org. Innovations & Learning	BP : Org. Shifts & Staffing Decisions	BQ : Org. Support & Lack thereof	BT : Attachment to Patients & Recovery	BU : Distress, Mortality and End of Life Care	BV : Patient Volume, Severity and Deterioration	BW : Unsatisfactory Care	BX : Patient Family Liaison	BY : Personality & Psycho-Social Traits	BZ : Preparedness & Lack thereof	CA : Professional & Occupational Roles	CB : Professional Development	CC : Professional Skills & Experience	CD : Proximity & Presence	CE : Public Support & Appreciation	CF : Redeployment, Reintegration, Rotation	CG : Respect of Colleagues
ID	Label		200	116	147	281	66	102	68	55	82	86	30	87	49	214	219	239	136	240	94	53	157	52	147	339	207	146	181	197	67	132	129	110	330	46	90	88	48	97	63	203	261	155	214	334	72	321	46
1	(Re)-Appraisal, Sense-Making & Closure	200	200	12	17	64	11	22	18	15	37	13	10	26	12	16	12	19	13	50	21	8	38	8	17	49	73	62	53	105	11	13	8	8	55	10	31	19	11	26	12	15	15	11	12	58	14	32	3
4	Appreciation & Feedback	116	12	116	2	30	5	5	2	2	7	3	0	13	7	28	30	15	4	35	8	14	5	8	26	42	12	4	6	14	1	7	7	3	14	4	4	6	0	7	6	10	31	15	33	18	9	21	18
5	Career Intentions & Implications	147	17	2	147	12	5	14	12	4	7	3	3	9	8	7	8	7	3	4	3	1	17	1	1	23	26	20	23	15	10	9	8	11	20	1	2	3	2	1	6	12	22	18	16	4	4	42	0
10	Cohesion	281	64	30	12	281	13	31	17	28	23	9	15	48	16	97	58	30	29	72	39	13	28	20	52	62	33	22	42	43	4	14	11	31	56	6	11	18	5	17	24	18	41	24	43	120	9	82	13
11	Anger & Frustration	66	11	5	5	13	66	7	12	3	5	4	1	2	2	10	11	5	8	8	8	1	8	13	8	11	15	8	18	6	5	4	3	12	25	0	5	4	2	6	1	6	19	5	15	16	16	19	3
12	Doubts, Fears & Anxiety	102	22	5	14	31	7	102	14	6	16	21	7	9	11	15	23	9	15	10	11	4	20	6	8	19	26	20	29	16	10	7	4	13	24	2	5	10	5	5	4	16	15	11	24	14	6	42	2
13	Exhaustion & Fatigue	68	18	2	12	17	12	14	68	5	19	2	1	8	2	6	8	3	6	11	5	1	14	5	7	11	23	19	43	15	13	1	3	8	19	6	11	13	1	14	6	11	10	7	11	18	9	27	2
14	Isolation & Lonelyness	55	15	2	4	28	3	6	5	55	6	6	0	10	1	11	6	5	7	13	17	1	16	2	7	14	9	10	17	11	3	6	2	7	19	2	2	4	2	6	3	3	6	5	4	27	1	22	2
15	Regret & Sadness	82	37	7	7	23	5	16	19	6	82	7	5	13	6	9	7	6	2	15	5	2	15	7	8	20	53	25	39	23	9	4	5	5	23	8	23	15	7	20	4	11	11	7	10	14	7	23	3
16	Worry about Infection	86	13	3	3	9	4	21	2	6	7	86	0	6	5	11	13	7	41	10	11	2	43	5	3	11	17	14	16	13	10	13	8	11	24	2	4	4	4	10	1	10	17	8	10	20	8	20	2
17	Empathy & Compassion	30	10	0	3	15	1	7	1	0	5	0	30	4	5	3	1	3	3	6	5	2	5	2	5	12	11	2	5	8	1	1	1	1	4	2	7	3	1	5	2	1	1	1	2	9	0	3	2
18	Gratitude, Humour & Enjoyment	87	26	13	9	48	2	9	8	10	13	6	4	87	6	15	11	12	9	28	8	4	18	4	9	28	13	13	15	12	4	5	9	11	23	5	6	6	2	11	9	16	17	11	14	37	3	32	1
19	Pride, Confidence & Enthusiasm	49	12	7	8	16	2	11	2	1	6	5	5	6	49	10	13	6	3	5	2	4	6	1	6	13	7	5	5	6	3	1	5	4	4	3	5	8	1	3	2	4	8	6	7	9	3	16	2
20	Familiarity w. People & Abilities	214	16	28	7	97	10	15	6	11	9	11	3	15	10	214	115	40	28	61	21	17	13	15	44	47	16	14	22	18	2	18	16	34	31	6	9	10	6	13	15	38	72	25	90	64	2	69	12
21	Familiarity w. Tasks & Equipment	219	12	30	8	58	11	23	8	6	7	13	1	11	13	115	219	46	28	44	19	20	12	14	41	49	20	10	25	12	4	19	20	24	41	5	10	17	12	16	11	87	103	56	131	32	2	84	11
22	Formal Team Communication	239	19	15	7	30	5	9	3	5	6	7	3	12	6	40	46	239	34	78	26	11	11	6	39	65	19	19	21	33	6	45	61	21	58	9	11	10	8	25	7	28	51	30	37	57	6	37	6
26	Health & Safety & PPE	136	13	4	3	29	8	15	6	7	2	41	3	9	3	28	28	34	136	30	22	3	32	5	14	25	16	17	22	15	7	35	16	22	45	2	7	10	9	12	3	19	19	12	13	35	5	29	1
27	Informal Team Communication	240	50	35	4	72	8	10	11	13	15	10	6	28	5	61	44	78	30	240	29	23	22	11	44	66	24	21	25	38	5	20	26	15	58	7	14	13	7	15	17	19	47	21	50	85	6	45	12
29	Inside vs Outside of ward	94	21	8	3	39	8	11	5	17	5	11	5	8	2	21	19	26	22	29	94	6	7	6	19	39	21	12	16	18	4	16	13	16	24	4	8	7	7	12	8	10	16	9	9	46	5	25	2
30	Integrity and Ability to ask questions	53	8	14	1	13	1	4	1	1	2	2	2	4	4	17	20	11	3	23	6	53	2	5	19	23	9	4	6	8	2	6	4	4	8	3	5	3	1	3	4	9	13	12	24	7	2	11	9
31	Interpers. Relations (private)	157	38	5	17	28	8	20	14	16	15	43	5	18	6	13	12	11	32	22	7	2	157	4	3	17	29	34	29	33	13	16	10	14	29	5	12	9	5	19	5	11	12	9	13	43	10	38	2
33	Interpers. Conflict	52	8	8	1	20	13	6	5	2	7	5	2	4	1	15	14	6	5	11	6	5	4	52	10	13	11	9	13	7	2	5	3	9	12	0	2	5	3	5	8	9	16	8	18	13	1	8	4
34	Interprof. Collaboration	147	17	26	1	52	8	8	7	7	8	3	5	9	6	44	41	39	14	44	19	19	3	10	147	33	16	9	12	11	1	5	13	14	22	5	9	11	8	14	11	13	43	20	37	31	2	34	10
35	Leadership	339	49	42	23	62	11	19	11	14	20	11	12	28	13	47	49	65	25	66	39	23	17	13	33	339	41	29	34	69	20	48	30	30	106	4	18	15	10	19	29	31	61	34	57	86	5	50	19
51	Distressing Events	207	73	12	26	33	15	26	23	9	53	17	11	13	7	16	20	19	16	24	21	9	29	11	16	41	207	52	81	64	25	13	14	15	55	21	69	41	16	59	8	36	26	17	23	36	10	32	3
52	Indiv. Mental Health Behaviours	146	62	4	20	22	8	20	19	10	25	14	2	13	5	14	10	19	17	21	12	4	34	9	9	29	52	146	55	76	17	8	10	13	47	9	11	13	4	17	8	18	12	18	14	36	8	25	2
57	Mental Health Strain & Stressors	181	53	6	23	42	18	29	43	17	39	16	5	15	5	22	25	21	22	25	16	6	29	13	12	34	81	55	181	63	29	12	12	17	53	10	27	19	9	28	8	26	24	16	27	44	11	51	6
58	Mental Health Support (Debriefs, Decompression, OH Services)	197	105	14	15	43	6	16	15	11	23	13	8	12	6	18	12	33	15	38	18	8	33	7	11	69	64	76	63	197	12	17	19	9	107	4	19	12	7	21	14	13	17	15	13	68	10	30	5
63	Phys. & Psych. Ill Health	67	11	1	10	4	5	10	13	3	9	10	1	4	3	2	4	6	7	5	4	2	13	2	1	20	25	17	29	12	67	3	4	7	20	2	5	4	3	3	6	12	7	5	4	13	5	23	1
66	Org. Communication	132	13	7	9	14	4	7	1	6	4	13	1	5	1	18	19	45	35	20	16	6	16	5	5	48	13	8	12	17	3	132	33	19	61	1	2	6	5	8	2	22	17	20	22	25	7	27	2
67	Org. Innovations & Learning	129	8	7	8	11	3	4	3	2	5	8	1	9	5	16	20	61	16	26	13	4	10	3	13	30	14	10	12	19	4	33	129	9	35	9	4	5	5	23	3	16	23	23	21	27	7	15	2
68	Org. Shifts & Staffing Decisions	110	8	3	11	31	12	13	8	7	5	11	1	11	4	34	24	21	22	15	16	4	14	9	14	30	15	13	17	9	7	19	9	110	40	3	4	8	5	9	8	18	24	15	21	22	6	37	4
69	Org. Support & Lack thereof	330	55	14	20	56	25	24	19	19	23	24	4	23	4	31	41	58	45	58	24	8	29	12	22	106	55	47	53	107	20	61	35	40	330	4	20	12	10	20	15	82	44	84	34	74	23	68	5
71	Attachment to Patients & Recovery	46	10	4	1	6	0	2	6	2	8	2	2	5	3	6	5	9	2	7	4	3	5	0	5	4	21	9	10	4	2	1	9	3	4	46	21	17	5	24	3	12	5	6	6	7	2	8	3
72	Distress, Mortality and End of Life Care	90	31	4	2	11	5	5	11	2	23	4	7	6	5	9	10	11	7	14	8	5	12	2	9	18	69	11	27	19	5	2	4	4	20	21	90	35	15	37	6	23	10	8	11	8	7	10	4
73	Patient Volume, Severity and Deterioration	88	19	6	3	18	4	10	13	4	15	4	3	6	8	10	17	10	10	13	7	3	9	5	11	15	41	13	19	12	4	6	5	8	12	17	35	88	15	27	7	21	21	11	13	8	4	18	2
74	Unsatisfactory Care	48	11	0	2	5	2	5	1	2	7	4	1	2	1	6	12	8	9	7	7	1	5	3	8	10	16	4	9	7	3	5	5	5	10	5	15	15	48	6	4	12	9	6	7	5	1	7	1
75	Patient Family Liaison	97	26	7	1	17	6	5	14	6	20	10	5	11	3	13	16	25	12	15	12	3	19	5	14	19	59	17	28	21	3	8	23	9	20	24	37	27	6	97	4	19	16	14	16	22	6	17	2
76	Personality & Psycho-Social Traits	63	12	6	6	24	1	4	6	3	4	1	2	9	2	15	11	7	3	17	8	4	5	8	11	29	8	8	8	14	6	2	3	8	15	3	6	7	4	4	63	10	12	9	19	21	4	15	4
77	Preparedness & Lack thereof	203	15	10	12	18	6	16	11	3	11	10	1	16	4	38	87	28	19	19	10	9	11	9	13	31	36	18	26	13	12	22	16	18	82	12	23	21	12	19	10	203	67	85	70	14	4	61	5
78	Professional & Occupational Roles	261	15	31	22	41	19	15	10	6	11	17	1	17	8	72	103	51	19	47	16	13	12	16	43	61	26	12	24	17	7	17	23	24	44	5	10	21	9	16	12	67	261	42	108	39	8	84	13
79	Professional Development	155	11	15	18	24	5	11	7	5	7	8	1	11	6	25	56	30	12	21	9	12	9	8	20	34	17	18	16	15	5	20	23	15	84	6	8	11	6	14	9	85	42	155	47	16	4	39	6
80	Professional Skills & Experience	214	12	33	16	43	15	24	11	4	10	10	2	14	7	90	131	37	13	50	9	24	13	18	37	57	23	14	27	13	4	22	21	21	34	6	11	13	7	16	19	70	108	47	214	28	5	83	17
81	Proximity & Presence	334	58	18	4	120	16	14	18	27	14	20	9	37	9	64	32	57	35	85	46	7	43	13	31	86	36	36	44	68	13	25	27	22	74	7	8	8	5	22	21	14	39	16	28	334	18	52	8
82	Public Support & Appreciation	72	14	9	4	9	16	6	9	1	7	8	0	3	3	2	2	6	5	6	5	2	10	1	2	5	10	8	11	10	5	7	7	6	23	2	7	4	1	6	4	4	8	4	5	18	72	8	3
83	Redeployment, Reintegration, Rotation	321	32	21	42	82	19	42	27	22	23	20	3	32	16	69	84	37	29	45	25	11	38	8	34	50	32	25	51	30	23	27	15	37	68	8	10	18	7	17	15	61	84	39	83	52	8	321	11
84	Respect of Colleagues	46	3	18	0	13	3	2	2	2	3	2	2	1	2	12	11	6	1	12	2	9	2	4	10	19	3	2	6	5	1	2	2	4	5	3	4	2	1	2	4	5	13	6	17	8	3	11	46
85	Shared Breaks & Staff Rooms	121	22	6	1	55	6	4	10	10	5	6	4	17	3	26	16	25	20	53	20	3	9	7	14	30	12	20	19	36	5	11	6	10	40	2	4	6	2	9	11	9	16	9	12	120	9	19	5
86	Shared Experiences	110	40	6	4	109	8	16	11	12	13	5	12	13	8	25	16	9	12	25	22	3	23	5	24	20	25	16	25	24	4	8	3	7	19	4	7	6	3	9	6	5	15	5	10	47	4	38	6
87	Shared Mental Models	204	23	25	0	69	10	15	7	8	11	6	5	14	13	51	48	67	19	59	18	19	12	14	57	53	15	8	11	14	4	17	20	18	24	4	12	19	11	12	12	18	60	20	42	47	5	35	12
88	Shared SOPs	194	11	14	4	19	8	10	5	4	7	7	1	4	9	29	37	73	23	40	19	6	4	12	37	45	14	7	17	11	4	29	42	27	40	5	6	8	11	10	5	20	39	25	38	37	7	33	7
89	Social Support (Private)	44	16	2	2	7	2	6	7	6	5	7	2	3	0	2	2	1	3	7	3	3	41	1	4	8	8	14	12	17	4	3	2	2	11	2	4	4	1	6	3	3	3	3	4	12	4	6	3
91	Social Support by Colleagues	220	71	25	10	109	10	19	15	20	25	10	14	35	9	44	32	23	19	77	35	18	35	13	31	68	44	37	39	53	10	12	10	20	53	8	19	16	7	26	12	18	33	26	29	86	7	53	9
92	Social Support by Leaders	73	21	14	7	18	0	7	6	7	7	2	5	9	2	8	9	15	5	22	12	9	6	6	9	73	14	12	12	41	9	8	5	8	32	2	7	9	5	6	9	9	10	11	10	24	3	17	5
93	Task Support	74	17	16	2	26	4	9	1	5	5	6	4	6	4	17	18	14	11	26	18	9	7	5	18	36	16	8	11	18	4	7	4	9	19	3	8	7	4	9	3	9	15	11	18	23	2	12	4
94	Teamwork	371	36	52	12	154	16	31	12	19	17	13	9	35	19	117	93	98	43	108	42	36	18	29	134	96	28	22	30	29	4	23	35	47	52	8	13	21	12	26	24	30	98	48	96	104	7	87	22
95	COVID Wave 1	170	28	8	10	66	8	12	22	4	12	7	3	23	12	36	28	31	11	25	18	7	14	7	31	35	24	13	32	23	6	16	18	19	40	5	17	23	7	13	10	26	30	17	17	53	14	52	2
96	COVID Wave 2	126	27	5	12	41	7	12	24	3	11	4	3	19	12	23	23	20	11	19	12	3	12	7	19	24	20	12	35	22	5	11	9	12	30	4	14	17	5	12	9	18	17	15	16	38	12	40	2
97	Post COVID	79	6	2	16	11	0	7	6	2	3	3	1	4	4	4	2	8	3	3	2	0	4	3	7	9	6	4	10	6	3	4	6	8	4	2	0	8	1	3	2	1	13	4	3	5	3	33	1
98	Trust in Colleagues	81	7	23	1	29	3	5	3	6	4	2	3	7	6	43	34	14	4	23	8	13	3	6	16	18	7	5	3	8	2	2	3	4	9	3	4	3	3	4	5	6	29	11	34	15	2	15	15
99	Uncertainty & Chaos	158	22	3	4	38	13	29	12	7	14	15	5	10	10	30	38	24	22	20	15	5	9	7	17	40	31	11	25	10	7	13	6	19	44	8	16	26	9	12	8	41	29	22	32	26	5	45	1
100	Workload & Work Life Balance	211	27	8	35	39	21	16	25	15	10	15	4	15	6	24	24	26	22	21	12	6	43	6	15	45	29	34	58	31	17	20	22	48	56	6	8	20	6	14	7	22	37	15	21	43	8	74	6
[truncated: 15 more columns]
