# Supplementary material for: “Trust people you’ve never worked with” – A social network visualization of teamwork, cohesion, social support, and mental health in NHS Covid personnel
Source: Front Psychol. 2024 Feb 20;15:1293171. doi: 10.3389/fpsyg.2024.1293171 (PMC10913897; doi:10.3389/fpsyg.2024.1293171)
Supplement: SUPPLEMENTARY TABLE S3 — Masterfile for permanent personnel. This matrix table derived from NVivo, shows the number of shared references for the 62 codes used in the thematic network analysis. The association rule lift was calculated and the matrix transformed into a range, which was imported into gephi. [file Table_3.csv]

			A : (Re)-Appraisal, Sense-Making & Closure	D : Appreciation & Feedback	E : Career Intentions & Implications	J : Cohesion	K : Anger & Frustration	L : Doubts, Fears & Anxiety	M : Exhaustion & Fatigue	N : Isolation & Lonelyness	O : Regret & Sadness	P : Worry about Infection	Q : Empathy & Compassion	R : Gratitude, Humour & Enjoyment	S : Pride, Confidence & Enthusiasm	T : Familiarity w. People & Abilities	U : Familiarity w. Tasks & Equipment	V : Formal Team Communication	Z : Health & Safety & PPE	AA : Informal Team Communication	AC : Inside vs Outside of ward	AD : Integrity and Ability to ask questions	AE : Interpers. Relations (private)	AG : Interpers. Conflict	AH : Interprof. Collaboration	AI : Leadership	AZ : Distressing Events	BA : Indiv. Mental Health Behaviours	BF : Mental Health Strain & Stressors	BG : Mental Health Support (Debriefs, Decompression, OH Services)	BL : Phys. & Psych. Ill Health	BO : Org. Communication	BP : Org. Innovations & Learning	BQ : Org. Shifts & Staffing Decisions	BR : Org. Support & Lack thereof	BT : Attachment to Patients & Recovery	BU : Distress, Mortality and End of Life Care	BV : Patient Volume, Severity and Deterioration	BW : Unsatisfactory Care	BX : Patient Family Liaison	BY : Personality & Psycho-Social Traits	BZ : Preparedness & Lack thereof	CA : Professional & Occupational Roles	CB : Professional Development	CC : Professional Skills & Experience	CD : Proximity & Presence	CE : Public Support & Appreciation	CF : Redeployment, Reintegration, Rotation	CG : Respect of Colleagues
ID	Label	Total	74	30	33	76	25	33	8	13	18	25	9	21	9	52	35	69	49	74	44	8	44	20	44	92	44	41	38	61	9	39	30	34	107	9	19	25	21	31	24	50	99	50	53	91	22	61	13
1	(Re)-Appraisal, Sense-Making & Closure	74	74	4	2	29	6	9	2	5	10	5	1	4	0	3	0	9	8	19	10	2	11	4	4	20	22	16	14	33	0	3	4	4	23	2	5	6	1	13	8	9	12	8	6	28	15	10	2
4	Appreciation & Feedback	30	4	30	2	10	4	6	0	0	1	0	1	4	1	12	9	4	1	10	1	1	1	1	11	8	3	2	2	2	0	0	1	3	2	1	1	2	2	2	4	3	11	5	13	6	7	5	8
5	Career Intentions & Implications	33	2	2	33	4	1	1	0	1	0	0	0	2	4	1	1	3	1	1	0	0	1	2	2	6	1	1	0	2	0	0	0	0	10	0	0	0	0	0	0	3	6	12	4	3	2	5	1
10	Cohesion	76	29	10	4	76	6	10	2	7	3	6	4	7	2	21	9	11	9	20	18	3	9	9	20	23	8	8	8	15	0	6	5	8	14	2	1	1	2	8	10	6	22	10	12	31	7	20	5
11	Anger & Frustration	25	6	4	1	6	25	1	0	1	4	0	1	1	0	5	3	5	5	5	2	0	1	6	3	12	6	0	4	3	2	4	1	6	9	0	3	4	6	1	2	2	10	2	4	4	4	10	0
12	Doubts, Fears & Anxiety	33	9	6	1	10	1	33	2	3	5	6	1	2	1	5	5	3	1	4	3	2	5	2	4	6	9	3	11	8	3	1	1	2	9	0	2	1	2	1	2	4	7	4	9	4	3	8	1
13	Exhaustion & Fatigue	8	2	0	0	2	0	2	8	2	0	0	2	0	0	0	0	1	0	1	2	0	0	0	1	0	1	4	5	3	1	0	0	0	2	0	1	0	0	1	0	1	0	0	0	0	0	2	0
14	Isolation & Lonelyness	13	5	0	1	7	1	3	2	13	2	2	0	0	0	0	1	2	2	2	3	0	4	1	2	1	2	2	4	4	1	1	0	0	4	1	1	1	1	1	1	1	2	2	2	7	0	1	0
15	Regret & Sadness	18	10	1	0	3	4	5	0	2	18	0	0	2	0	0	1	3	3	4	2	0	3	1	0	5	12	1	9	3	1	2	3	1	6	0	5	6	4	5	1	2	1	1	3	3	0	4	1
16	Worry about Infection	25	5	0	0	6	0	6	0	2	0	25	1	1	0	2	3	1	11	2	6	1	17	4	0	6	4	4	4	7	3	2	3	6	10	0	0	1	0	3	3	4	8	4	4	5	4	5	0
17	Empathy & Compassion	9	1	1	0	4	1	1	2	0	0	1	9	1	0	0	0	2	0	2	2	0	2	0	0	2	0	1	0	2	0	0	0	0	2	0	0	0	0	0	0	0	1	0	0	2	2	1	1
18	Gratitude, Humour & Enjoyment	21	4	4	2	7	1	2	0	0	2	1	1	21	1	6	4	2	1	7	3	0	2	0	5	4	2	2	2	2	2	1	2	0	4	1	0	1	1	4	2	2	4	1	4	3	0	2	1
19	Pride, Confidence & Enthusiasm	9	0	1	4	2	0	1	0	0	0	0	0	1	9	2	1	2	0	1	0	0	1	0	3	2	0	0	0	0	0	0	1	1	1	1	0	0	0	0	1	1	1	0	2	0	1	2	0
20	Familiarity w. People & Abilities	52	3	12	1	21	5	5	0	0	0	2	0	6	2	52	23	8	7	15	6	1	1	6	12	17	3	2	2	4	0	5	6	8	6	0	0	3	3	3	3	7	22	6	23	9	1	17	3
21	Familiarity w. Tasks & Equipment	35	0	9	1	9	3	5	0	1	1	3	0	4	1	23	35	3	3	8	3	0	1	5	7	9	2	3	4	2	1	2	4	6	8	0	1	3	5	2	1	10	23	8	25	3	0	13	2
22	Formal Team Communication	69	9	4	3	11	5	3	1	2	3	1	2	2	2	8	3	69	11	25	11	3	4	4	16	18	5	3	5	10	0	13	16	4	19	1	3	4	2	3	2	4	19	7	8	22	1	6	2
26	Health & Safety & PPE	49	8	1	1	9	5	1	0	2	3	11	0	1	0	7	3	11	49	9	14	1	9	7	3	12	8	5	7	9	3	13	10	10	19	1	4	5	4	6	6	7	11	8	10	17	5	11	1
27	Informal Team Communication	74	19	10	1	20	5	4	1	2	4	2	2	7	1	15	8	25	9	74	8	1	5	4	16	26	9	7	7	18	1	10	10	3	12	0	4	3	2	6	2	1	19	5	14	24	0	8	6
29	Inside vs Outside of ward	44	10	1	0	18	2	3	2	3	2	6	2	3	0	6	3	11	14	8	44	1	3	6	12	16	9	6	7	10	0	7	8	11	11	2	2	3	3	5	7	10	12	6	9	26	5	11	2
30	Integrity and Ability to ask questions	8	2	1	0	3	0	2	0	0	0	1	0	0	0	1	0	3	1	1	1	8	2	0	1	3	2	1	1	1	0	1	0	1	2	1	1	1	1	1	2	1	1	0	1	3	1	1	1
31	Interpers. Relations (private)	44	11	1	1	9	1	5	0	4	3	17	2	2	1	1	1	4	9	5	3	2	44	4	1	7	9	7	6	9	3	2	3	4	10	3	5	5	1	11	4	4	4	3	4	12	7	6	1
33	Interpers. Conflict	20	4	1	2	9	6	2	0	1	1	4	0	0	0	6	5	4	7	4	6	0	4	20	4	12	4	3	5	5	1	1	4	7	5	0	1	3	1	3	7	3	8	4	6	7	2	9	0
34	Interprof. Collaboration	44	4	11	2	20	3	4	1	2	0	0	0	5	3	12	7	16	3	16	12	1	1	4	44	11	3	2	3	2	0	1	1	3	2	3	3	3	3	4	5	2	19	2	13	12	1	12	8
35	Leadership	92	20	8	6	23	12	6	0	1	5	6	2	4	2	17	9	18	12	26	16	3	7	12	11	92	7	13	8	29	0	17	12	14	38	1	2	5	4	7	10	9	31	9	21	33	3	19	4
51	Distressing Events	44	22	3	1	8	6	9	1	2	12	4	0	2	0	3	2	5	8	9	9	2	9	4	3	7	44	9	19	12	1	7	5	7	16	3	16	13	8	19	6	11	10	6	8	11	8	8	3
52	Indiv. Mental Health Behaviours	41	16	2	1	8	0	3	4	2	1	4	1	2	0	2	3	3	5	7	6	1	7	3	2	13	9	41	14	29	0	2	5	6	21	1	3	4	2	5	6	8	6	4	5	14	4	5	1
57	Mental Health Strain & Stressors	38	14	2	0	8	4	11	5	4	9	4	0	2	0	2	4	5	7	7	7	1	6	5	3	8	19	14	38	17	4	5	4	6	16	2	7	7	5	10	3	7	7	8	10	9	5	11	1
58	Mental Health Support (Debriefs, Decompression, OH Services)	61	33	2	2	15	3	8	3	4	3	7	2	2	0	4	2	10	9	18	10	1	9	5	2	29	12	29	17	61	1	7	8	6	37	1	3	3	1	8	5	6	12	10	7	27	6	12	1
63	Phys. & Psych. Ill Health	9	0	0	0	0	2	3	1	1	1	3	0	2	0	0	1	0	3	1	0	0	3	1	0	0	1	0	4	1	9	0	0	1	5	0	0	0	1	0	0	0	1	1	1	1	0	3	0
66	Org. Communication	39	3	0	0	6	4	1	0	1	2	2	0	1	0	5	2	13	13	10	7	1	2	1	1	17	7	2	5	7	0	39	8	7	19	0	2	2	4	2	0	3	6	2	6	10	0	3	1
67	Org. Innovations & Learning	30	4	1	0	5	1	1	0	0	3	3	0	2	1	6	4	16	10	10	8	0	3	4	1	12	5	5	4	8	0	8	30	5	15	1	2	2	0	6	2	5	7	4	6	11	2	6	0
68	Org. Shifts & Staffing Decisions	34	4	3	0	8	6	2	0	0	1	6	0	0	1	8	6	4	10	3	11	1	4	7	3	14	7	6	6	6	1	7	5	34	16	1	2	6	4	4	5	5	17	6	8	7	4	15	1
69	Org. Support & Lack thereof	107	23	2	10	14	9	9	2	4	6	10	2	4	1	6	8	19	19	12	11	2	10	5	2	38	16	21	16	37	5	19	15	16	107	2	6	9	9	9	4	19	23	28	13	27	7	17	1
71	Attachment to Patients & Recovery	9	2	1	0	2	0	0	0	1	0	0	0	1	1	0	0	1	1	0	2	1	3	0	3	1	3	1	2	1	0	0	1	1	2	9	2	4	3	5	1	2	3	0	1	2	1	1	1
72	Distress, Mortality and End of Life Care	19	5	1	0	1	3	2	1	1	5	0	0	0	0	0	1	3	4	4	2	1	5	1	3	2	16	3	7	3	0	2	2	2	6	2	19	11	7	14	1	4	2	1	3	3	1	1	2
73	Patient Volume, Severity and Deterioration	25	6	2	0	1	4	1	0	1	6	1	0	1	0	3	3	4	5	3	3	1	5	3	3	5	13	4	7	3	0	2	2	6	9	4	11	25	10	10	1	7	5	2	3	3	1	3	1
74	Unsatisfactory Care	21	1	2	0	2	6	2	0	1	4	0	0	1	0	3	5	2	4	2	3	1	1	1	3	4	8	2	5	1	1	4	0	4	9	3	7	10	21	3	1	7	7	4	6	5	1	2	2
75	Patient Family Liaison	31	13	2	0	8	1	1	1	1	5	3	0	4	0	3	2	3	6	6	5	1	11	3	4	7	19	5	10	8	0	2	6	4	9	5	14	10	3	31	5	7	9	6	8	8	6	8	3
76	Personality & Psycho-Social Traits	24	8	4	0	10	2	2	0	1	1	3	0	2	1	3	1	2	6	2	7	2	4	7	5	10	6	6	3	5	0	0	2	5	4	1	1	1	1	5	24	6	8	5	7	10	5	9	2
77	Preparedness & Lack thereof	50	9	3	3	6	2	4	1	1	2	4	0	2	1	7	10	4	7	1	10	1	4	3	2	9	11	8	7	6	0	3	5	5	19	2	4	7	7	7	6	50	21	23	17	8	6	11	2
78	Professional & Occupational Roles	99	12	11	6	22	10	7	0	2	1	8	1	4	1	22	23	19	11	19	12	1	4	8	19	31	10	6	7	12	1	6	7	17	23	3	2	5	7	9	8	21	99	19	37	14	8	29	5
79	Professional Development	50	8	5	12	10	2	4	0	2	1	4	0	1	0	6	8	7	8	5	6	0	3	4	2	9	6	4	8	10	1	2	4	6	28	0	1	2	4	6	5	23	19	50	15	13	5	18	1
80	Professional Skills & Experience	53	6	13	4	12	4	9	0	2	3	4	0	4	2	23	25	8	10	14	9	1	4	6	13	21	8	5	10	7	1	6	6	8	13	1	3	3	6	8	7	17	37	15	53	9	6	23	6
81	Proximity & Presence	91	28	6	3	31	4	4	0	7	3	5	2	3	0	9	3	22	17	24	26	3	12	7	12	33	11	14	9	27	1	10	11	7	27	2	3	3	5	8	10	8	14	13	9	91	8	10	3
82	Public Support & Appreciation	22	15	7	2	7	4	3	0	0	0	4	2	0	1	1	0	1	5	0	5	1	7	2	1	3	8	4	5	6	0	0	2	4	7	1	1	1	1	6	5	6	8	5	6	8	22	5	1
83	Redeployment, Reintegration, Rotation	61	10	5	5	20	10	8	2	1	4	5	1	2	2	17	13	6	11	8	11	1	6	9	12	19	8	5	11	12	3	3	6	15	17	1	1	3	2	8	9	11	29	18	23	10	5	61	3
84	Respect of Colleagues	13	2	8	1	5	0	1	0	0	1	0	1	1	0	3	2	2	1	6	2	1	1	0	8	4	3	1	1	1	0	1	0	1	1	1	2	1	2	3	2	2	5	1	6	3	1	3	13
85	Shared Breaks & Staff Rooms	35	17	1	0	12	0	2	0	2	2	2	1	1	0	2	0	4	9	12	11	1	4	5	3	12	8	11	8	18	1	3	3	4	11	1	1	1	1	6	5	5	6	7	6	35	6	7	1
86	Shared Experiences	41	19	5	1	41	2	6	2	5	2	5	3	4	1	6	0	3	2	10	10	3	8	4	8	14	4	5	5	10	0	5	3	2	9	1	1	0	1	5	6	4	5	5	3	20	3	9	3
87	Shared Mental Models	32	5	5	1	15	3	2	1	2	0	0	0	4	2	5	4	16	3	16	5	3	1	0	16	12	1	1	2	1	0	3	2	3	5	2	1	1	1	2	3	3	14	4	6	7	1	4	2
88	Shared SOPs	60	5	3	0	8	9	1	0	3	5	2	0	3	1	8	5	21	11	19	12	2	1	2	12	16	7	1	3	4	1	9	9	9	13	2	6	7	7	6	1	6	26	4	8	10	2	9	1
89	Social Support (Private)	14	5	1	0	6	0	1	0	4	2	5	1	2	0	0	0	0	2	4	2	1	13	2	1	2	2	3	2	3	1	0	1	2	3	1	1	1	1	3	3	2	2	1	2	6	3	3	1
91	Social Support by Colleagues	59	29	5	2	25	3	4	0	7	5	4	3	7	1	11	4	9	8	30	12	2	7	4	8	25	9	11	8	20	1	3	4	3	13	1	2	2	2	8	8	4	10	7	8	31	5	9	2
92	Social Support by Leaders	30	10	2	0	7	2	3	0	0	1	3	2	1	0	2	1	6	2	13	6	3	4	1	1	30	1	5	2	16	0	3	3	1	10	0	0	0	1	1	2	0	3	0	2	13	0	2	0
93	Task Support	16	6	4	0	4	1	1	0	0	2	0	2	2	0	2	1	4	1	9	5	1	0	1	4	8	1	0	1	5	0	1	0	0	2	0	1	1	0	1	0	0	2	1	2	10	0	1	2
94	Teamwork	83	7	16	3	39	9	10	1	2	1	1	2	10	3	25	16	28	7	28	16	3	2	5	43	23	4	3	5	4	0	4	5	9	9	4	3	4	4	6	8	3	35	5	23	18	2	19	10
95	COVID Wave 1	32	6	2	1	9	3	2	2	1	2	0	0	3	0	7	3	5	7	8	2	0	0	1	7	7	0	1	2	2	0	3	2	1	6	0	0	0	0	0	1	2	8	3	5	5	1	5	2
96	COVID Wave 2	29	6	1	2	6	3	1	3	2	0	0	1	2	0	3	0	8	3	6	3	0	0	0	9	10	1	0	1	1	0	5	0	1	8	0	0	1	1	1	1	1	3	3	2	6	1	4	2
97	Post COVID	23	3	0	1	5	2	0	1	0	1	1	1	1	1	4	2	5	1	2	2	0	2	1	1	4	1	3	1	1	0	3	2	5	6	0	0	3	1	1	0	4	6	3	2	3	1	7	0
98	Trust in Colleagues	13	2	1	0	1	1	2	0	0	1	1	0	1	0	3	4	1	3	1	2	1	1	1	4	2	2	1	2	1	1	0	0	1	2	1	1	1	2	1	1	3	4	0	4	1	1	3	2
99	Uncertainty & Chaos	53	10	2	2	17	1	11	3	2	2	4	2	4	3	4	5	4	4	4	7	4	6	3	5	11	11	4	9	6	1	4	3	3	15	2	5	6	8	5	3	15	13	8	10	8	2	11	0
100	Workload & Work Life Balance	49	5	2	3	6	4	2	1	1	1	2	0	3	1	6	2	6	5	5	8	0	3	4	7	12	5	5	7	4	1	7	2	14	14	1	1	6	2	2	5	2	13	4	3	10	2	15	0
[truncated: 15 more columns]
