# Supplementary material for: “Trust people you’ve never worked with” – A social network visualization of teamwork, cohesion, social support, and mental health in NHS Covid personnel
Source: Front Psychol. 2024 Feb 20;15:1293171. doi: 10.3389/fpsyg.2024.1293171 (PMC10913897; doi:10.3389/fpsyg.2024.1293171)
Supplement: SUPPLEMENTARY TABLE S4 — Modularity Clusters and Heatmap of Cluster association of codes across all three graphs. This table shows the calculated modularity cluster of each code across the three graphs. Additionally, a heatmap and summary of overlap is included. [file Table_4.xlsx]

## Sheet: NHSCT_Clusters
		All Participants					Deployed Participants					Permanent Participants					carry over for Heatmap			Heatmap of Cluster Overlap
ID	Label	Total References All	Leiden Cluster All	Cluster Name All	Degree All	Weighted Degree All	Total References Deployed	leiden Cluster Deployed	Cluster Name Deployed	Degree Deployed	Weighted Degree Deployed	Total References Permanent	Leiden Cluster Permanent	Cluster Name Permanent	Degree Permanent	Weighted Degree Permanent	Leiden Cluster All	leiden Cluster Deployed	Leiden Cluster Permanent	Patient Care & Stress	Cohesion &Social Support	Teamwork	Organisat. Support & Management	Summary of Overlap per Cluster
1	(Re)-Appraisal, Sense-Making & Closure	285	1	Cohesion & Social Support	27	1355	200	0	Patient Care & Stressors	21	767	74	1	Cohesion & Social Support	17	279	1	0	1	1	2	0	0		Patient Care & Stress	Cohesion &Social Support	Teamwork	Organisat. Support & Management
4	Appreciation & Feedback	151	2	Teamwork	18	615	116	2	Teamwork	12	302	30	2	Teamwork	16	128	2	2	2	0	0	3	0	# of codes occuring in all graphs	15	11	12	6
5	Career Implications & Intentions	185	0	Patient Care & Stressors	5	162	147	0	Patient Care & Stressors	3	63	33	3	Organisat. Support & Management	2	16	0	0	3	2	0	0	1	% of overlap	0.483871	0.647059	0.521739	0.3
10	Cohesion	364	1	Cohesion & Social Support	31	2038	281	1	Cohesion & Social Support	20	1181	76	1	Cohesion & Social Support	21	353	1	1	1	0	3	0	0	# of codes occuring in 2 graphs	7	5	4	1
11	Anger & Frustration	90	0	Patient Care & Stressors	12	267	66	0	Patient Care & Stressors	8	130	25	3	Organisat. Support & Management	16	103	0	0	3	2	0	0	1	% of overlap	0.269231	0.294118	0.173913	0.05
12	Anxiety, Doubts & Fears	145	0	Patient Care & Stressors	17	500	102	0	Patient Care & Stressors	15	288	33	0	Patient Care & Stressors	9	68	0	0	0	3	0	0	0	# of codes occuring in 1 graph	6	3	4	7
13	Exhaustion & Fatigue	80	0	Patient Care & Stressors	15	358	68	0	Patient Care & Stressors	21	371	8	0	Patient Care & Stressors	2	9	0	0	0	3	0	0	0	% of overlap	0.230769	0.176471	0.173913	0.35
14	Isolation & Loneliness	73	1	Cohesion & Social Support	14	333	55	1	Cohesion & Social Support	13	219	13	1	Cohesion & Social Support	9	47	1	1	1	0	3	0	0	Total Codes in Cluster	28	19	20	14
15	Regret & Sadness	101	0	Patient Care & Stressors	17	475	82	0	Patient Care & Stressors	14	336	18	0	Patient Care & Stressors	11	70	0	0	0	3	0	0	0
16	Worry about Infection	110	0	Patient Care & Stressors	12	305	86	0	Patient Care & Stressors	9	174	25	0	Patient Care & Stressors	11	75	0	0	0	3	0	0	0
17	Empathy & Compassion	38	1	Cohesion & Social Support	2	34	30	1	Cohesion & Social Support	6	74	9	1	Cohesion & Social Support	1	4	1	1	1	0	3	0	0		Mental Health & Patient Care	Cohesion & Social Support	Teamwork and Profession	Organisat. Support & Management
18	Gratitude, Humour & Enjoyment	111	1	Cohesion & Social Support	19	508	87	1	Cohesion & Social Support	16	354	21	2	Teamwork	11	62	1	1	2	0	2	1	0	# of codes overlapping in all graphs	15	11	12	6
19	Pride, Confidence & Enthusiasm	62	2	Teamwork	4	75	49	0	Patient Care & Stressors	8	99	9	2	Teamwork	1	4	2	0	2	1	0	2	0	# of codes overlapping in 2 graphs	7	5	4	1
20	Familiarity w. People & Abilities	270	2	Teamwork	23	1326	214	2	Teamwork	15	811	52	2	Teamwork	12	182	2	2	2	0	0	3	0	# of codes overlapping in 1 graphs	6	3	4	7
21	Familiarity w. Tasks & Equipment	262	2	Teamwork	20	1260	219	2	Teamwork	15	851	35	2	Teamwork	15	163	2	2	2	0	0	3	0	Total Codes in Cluster	28	19	20	14
22	Formal Team Communication	341	2	Teamwork	10	774	239	2	Teamwork	7	389	69	2	Teamwork	7	135	2	2	2	0	0	3	0
26	Infection Prevention & Control	192	3	Organisat. Support & Management	15	536	136	3	Organisat. Support & Management	6	172	49	3	Organisat. Support & Management	14	115	3	3	3	0	0	0	3
27	Informal Team Communication	333	1	Cohesion & Social Support	24	1431	240	2	Teamwork	15	683	74	2	Teamwork	13	201	1	2	2	0	1	2	0
29	Inside vs Outside of ward	138	1	Cohesion & Social Support	31	932	94	1	Cohesion & Social Support	21	491	44	1	Cohesion & Social Support	22	229	1	1	1	0	3	0	0
30	Integrity and Ability to ask questions	60	2	Teamwork	11	242	53	2	Teamwork	12	238	8	1	Cohesion & Social Support	1	4	2	2	1	0	1	2	0
31	Personal Life	201	0	Patient Care & Stressors	19	644	157	0	Patient Care & Stressors	14	369	44	0	Patient Care & Stressors	11	92	0	0	0	3	0	0	0
33	Interpers. Conflict	76	2	Teamwork	14	308	52	2	Teamwork	12	187	20	3	Organisat. Support & Management	23	135	2	2	3	0	0	2	1
34	Interprof. Collaboration	200	2	Teamwork	23	1063	147	2	Teamwork	20	712	44	2	Teamwork	22	263	2	2	2	0	0	3	0
35	Leadership	472	3	Organisat. Support & Management	13	863	339	1	Cohesion & Social Support	7	231	92	1	Cohesion & Social Support	12	202	3	1	1	0	2	0	1
51	Distressing Events	254	0	Patient Care & Stressors	24	1091	207	0	Patient Care & Stressors	14	614	44	0	Patient Care & Stressors	21	225	0	0	0	3	0	0	0
52	Indiv. Health Behaviours	192	0	Patient Care & Stressors	24	846	146	0	Patient Care & Stressors	16	484	41	1	Cohesion & Social Support	13	141	0	0	1	2	1	0	0
57	Psych Strain & Stressors	229	0	Patient Care & Stressors	30	1252	181	0	Patient Care & Stressors	19	654	38	0	Patient Care & Stressors	24	203	0	0	0	3	0	0	0
58	Mental Health Support (Debriefs, Decompression, OH Services)	272	1	Cohesion & Social Support	24	1353	197	0	Patient Care & Stressors	13	632	61	1	Cohesion & Social Support	17	281	1	0	1	1	2	0	0
63	Phys. & Psych. Ill Health	79	0	Patient Care & Stressors	7	152	67	0	Patient Care & Stressors	8	134	9	0	Patient Care & Stressors	2	9	0	0	0	3	0	0	0
66	Org. Communication	212	3	Organisat. Support & Management	9	469	132	3	Organisat. Support & Management	8	251	39	3	Organisat. Support & Management	11	104	3	3	3	0	0	0	3
67	Org. Innovations & Learning	207	3	Organisat. Support & Management	11	483	129	3	Organisat. Support & Management	5	182	30	3	Organisat. Support & Management	14	127	3	3	3	0	0	0	3
68	Org. Shifts & Staffing Decisions	146	3	Organisat. Support & Management	25	798	110	3	Organisat. Support & Management	11	260	34	3	Organisat. Support & Management	24	202	3	3	3	0	0	0	3
69	Org. Support & Lack thereof	473	3	Organisat. Support & Management	15	1137	330	3	Organisat. Support & Management	6	391	107	3	Organisat. Support & Management	8	150	3	3	3	0	0	0	3
71	Attachment to Patients & Recovery	54	0	Patient Care & Stressors	4	95	46	0	Patient Care & Stressors	6	105	9	0	Patient Care & Stressors	3	13	0	0	0	3	0	0	0
72	Distress, Mortality and End of Life Care	110	0	Patient Care & Stressors	15	466	90	0	Patient Care & Stressors	13	339	19	0	Patient Care & Stressors	11	84	0	0	0	3	0	0	0
73	Patient Volume, Severity and Deterioration	120	0	Patient Care & Stressors	18	486	88	0	Patient Care & Stressors	13	279	25	0	Patient Care & Stressors	15	107	0	0	0	3	0	0	0
74	Unsatisfactory Care	72	0	Patient Care & Stressors	7	146	48	0	Patient Care & Stressors	8	103	21	0	Patient Care & Stressors	14	90	0	0	0	3	0	0	0
75	Patient Family Liaison	130	0	Patient Care & Stressors	21	632	97	0	Patient Care & Stressors	15	353	31	0	Patient Care & Stressors	18	153	0	0	0	3	0	0	0
76	Personality	96	1	Cohesion & Social Support	15	353	63	1	Cohesion & Social Support	8	140	24	1	Cohesion & Social Support	23	153	1	1	1	0	3	0	0
77	Preparedness & Lack thereof	264	3	Organisat. Support & Management	13	809	203	3	Organisat. Support & Management	10	500	50	0	Patient Care & Stressors	13	144	3	3	0	1	0	0	2
78	Prof. & Occ. Roles	388	2	Teamwork	15	1129	261	2	Teamwork	8	498	99	2	Teamwork	12	261	2	2	2	0	0	3	0
79	Prof.Development	220	3	Organisat. Support & Management	10	596	155	3	Organisat. Support & Management	6	307	50	3	Organisat. Support & Management	11	133	3	3	3	0	0	0	3
80	Prof. Skills & Experience	281	2	Teamwork	22	1353	214	2	Teamwork	15	825	53	2	Teamwork	20	280	2	2	2	0	0	3	0
81	Proximity & Presence	453	1	Cohesion & Social Support	14	1076	334	1	Cohesion & Social Support	7	483	91	1	Cohesion & Social Support	13	255	1	1	1	0	3	0	0
82	Public Support & Appreciation	100	0	Patient Care & Stressors	9	181	72	0	Patient Care & Stressors	3	42	22	0	Patient Care & Stressors	19	115	0	0	0	3	0	0	0
83	Redeployment, Reintegration, Rotation	392	0	Patient Care & Stressors	24	1381	321	2	Teamwork	7	323	61	3	Organisat. Support & Management	16	227	0	2	3	1	0	1	1
84	Respect of Colleagues	61	2	Teamwork	11	227	46	2	Teamwork	8	125	13	2	Teamwork	6	43	2	2	2	0	0	3	0
85	Shared Breaks & Staff Rooms	162	1	Cohesion & Social Support	19	754	121	1	Cohesion & Social Support	14	445	35	1	Cohesion & Social Support	18	198	1	1	1	0	3	0	0
86	Shared Experiences	152	1	Cohesion & Social Support	24	962	110	1	Cohesion & Social Support	19	580	41	1	Cohesion & Social Support	21	218	1	1	1	0	3	0	0
87	Shared Mental Models	247	2	Teamwork	24	1252	204	2	Teamwork	18	826	32	2	Teamwork	14	168	2	2	2	0	0	3	0
88	Shared SOPs	281	2	Teamwork	11	579	194	2	Teamwork	9	394	60	2	Teamwork	14	166	2	2	2	0	0	3	0
89	Social Support (Private)	59	1	Cohesion & Social Support	6	151	44	0	Patient Care & Stressors	6	113	14	1	Cohesion & Social Support	8	52	1	0	1	1	2	0	0
91	Social Support by Colleagues	279	1	Cohesion & Social Support	34	1766	220	1	Cohesion & Social Support	20	895	59	1	Cohesion & Social Support	18	290	1	1	1	0	3	0	0
92	Social Support by Leaders	105	1	Cohesion & Social Support	12	459	73	1	Cohesion & Social Support	11	302	30	1	Cohesion & Social Support	10	119	1	1	1	0	3	0	0
93	Task Support	89	1	Cohesion & Social Support	18	520	74	1	Cohesion & Social Support	16	385	16	1	Cohesion & Social Support	14	91	1	1	1	0	3	0	0
94	Teamwork	479	2	Teamwork	26	2312	371	2	Teamwork	17	1311	83	2	Teamwork	20	379	2	2	2	0	0	3	0
95	COVID Wave 1	211	0	Patient Care & Stressors	20	791	170	0	Patient Care & Stressors	14	439	32	2	Teamwork	5	43	0	0	2	2	0	1	0
96	COVID Wave 2	162	0	Patient Care & Stressors	17	589	126	0	Patient Care & Stressors	10	284	29	2	Teamwork	5	50	0	0	2	2	0	1	0
97	Post COVID	114	0	Patient Care & Stressors	5	143	79	0	Patient Care & Stressors	5	111	23	3	Organisat. Support & Management	5	32	0	0	3	2	0	0	1
98	Trust in Colleagues	97	2	Teamwork	12	379	81	2	Teamwork	12	331	13	2	Teamwork	4	19	2	2	2	0	0	3	0
99	Uncertainty & Chaos	217	0	Patient Care & Stressors	21	710	158	0	Patient Care & Stressors	9	200	53	0	Patient Care & Stressors	11	106	0	0	0	3	0	0	0
100	Workload & Work Life Balance	279	0	Patient Care & Stressors	12	518	211	0	Patient Care & Stressors	9	294	49	3	Organisat. Support & Management	6	54	0	0	3	2	0	0	1
