# Supplementary material for: “Trust people you’ve never worked with” – A social network visualization of teamwork, cohesion, social support, and mental health in NHS Covid personnel
Source: Front Psychol. 2024 Feb 20;15:1293171. doi: 10.3389/fpsyg.2024.1293171 (PMC10913897; doi:10.3389/fpsyg.2024.1293171)
Supplement: SUPPLEMENTARY TABLE S5 — Data Extraction Table: This file contains an example of references which were coded in NVivo against corresponding themes (codes). The table shows both the narrative interpretation of the reference and the different codes that this reference was coded against. The shared occurrence of codes across references is visualized in Figures 1–3. [file Table_5.xlsx]

## Sheet: NHSCT_DataExtractionExampleTabl
Thematic Data Extraction Example Table
Quote	Thematic Codes	Interpretation	Graph Cluster
We became this fluid kind of community of “Oh, they're really good at […] managing arterial lines”. Rather than segregating [by] hierarchy, we just became this band of skill sets and or “they're really good at that”. Relationships rather than hierarchy and for me that was really worthwhile, I don't think we do that enough. (RES001 )	Teamwork, Interprof. Collaboration, Cohesion, Prof. Skills and Experiences, Familiarity with Tasks, Prof. & Occ. Roles	Blurring of occupational roles, emphasis on skillsets and reduction of medical hierarchies	Teamwork
It was really important to trust people that you've never worked with [because] it's not like in a normal work area where you get to know people and you build a bond, you had to build it in five minutes. Sometimes you would realise [that] this person does not have the experience [and] there were situations where I didn't feel very safe working alongside these people. (RES050 )	Familiarity with people & abilities, Trust in Colleagues, Interprof. Collaboration, prof. skills and Experience	Lack of Familiarity with people’s abilities and tasks undermined trust
In intensive care [e.g.,] when a patient is crashing, so much is non-verbal, […] you just look at each other and maybe mouth something or raise an eyebrow and they know what's happening, they can support you. You can tell so much without speaking a word and now it's gone. [During COVID] it's difficult to hear because the person speaking has a mask on and depending on the [type of] mask, they can …	Informal Communication, Task Support, Prof. Skills and Experience, Familiarity with tasks	Impaired communication due to PPE, noise level and lack of shared mental models
A good shift would be handover that's effective, clear and concise [and] involvement in the ward round […], everybody knows which part of the ward they're looking after, which patients they're looking after. Everybody's said hello and check that they've got what they need, check that everyone's well, check what breaks people want […]. That information is then shared with the rest of the team, so …	Teamwork, Formal Communication, Teamwork, Social Support, Shared Mental Models, Shared SOPs	Importance of Formal Communication for the development of Shared Mental Models and SOPs
We were one of the hospitals that first did the [switch to] CPAP and give far fewer people ventilation through intubation and more on CPAP. We knew we were doing things outside of the box [and] were challenging things, so that shared sense of purpose was there […]. But it’s much harder to get that shared goal when you’re […] not on the wards, you don’t see the problems and you don’t change things…	Teamwork, Shared Mental Models, Professional Skills & Experience, Familiarity with Tasks, Shared SOPs, Inside vs Outside of Ward, Innovations	Clinical guidelines and Shared Mental Models created locally in the team, and Difficulty of not being on the ward
The second wave, we did not partake in the ward round because we did not have enough staff. Some of the doctors who were there [during] the first wave wanted us there [...but] the newer staff that hadn’t been present the first time around weren’t particularly keen to have the physios on the ward round. There was more of a divide in the wider multidisciplinary team in the second wave [because] phy…	Wave 1, Wave 2, Prof. & Occ. Roles, Deployment, Interprof. Collaboration, Familiarity with Tasks, Interpersonal Conflict	Return of Hierarchies in Wave 2 increase inter-personal conflict and undermine teamwork
Openness and empathy because obviously not everybody knew as much or had much knowledge or experience. So, I felt good teamwork happened when someone was open to the fact that someone was going to ask questions or not know where things were or be a little bit nervous. (RES060 )	Empathy & Compassion, Deployment, Integrity and Ability to ask questions, Teamwork, Familiarity with Tasks, Prof. Skills & Experience	Appreciation, Feedback and Ability to ask questions of more experienced colleagues
Quote	Thematic Codes	Interpretation	Graph Cluster
If you said, I want to go to the psychological thing, […] they would generally try and help. The trouble was, you can't all go. Because it was only on twice a week in the daytimes, like a Monday and a Friday, if you're like, okay, you can't go today, but then you may be working the next day that it was on. So, I think that some people probably wanted to go but maybe didn’t get the chance. (RES057)	Org. Support or lack thereof, Mental Health Support, org. Shifts & Staffing Decisions	Organisational Support and Difficulty accessing Mental Health Services	Organisational Support & Management
We found new ways, if someone was down one into the Ward in a high care area obviously you can't come out in full PPE, so some of the junior nurses came up with the idea that there was a chat function on these iPods so that we could communicate between the two ends without having to keep donning everything and coming out. So I think there was kind of it. What we did was we learned different ways …	Innovations, Org. Support or lack thereof, informal communication, Teamwork	Innovations in Communication
They introduced a colour system for sticky labels [with] your name. […] And then, your [occupation], the most important thing was if you were airway trained. […] That was a key one […to know that] if there's an emergency – an airway comes out – which doctor do you need to be grabbing. (RES015)	Innovations, Org. Support or lack thereof, informal communication, familiarity with people and abilities	Innovations enabling quicker teamwork
I had all the knowledge when it came to respiratory and cardiovascular problems, management of ventilators, vasopressors, inotropes and the haemofilters, but it’s not often in ITU that your patients just suffocate to death in front of you and there’s nothing you can do because it takes team 10 minutes to put their gear on. […] That was really difficult. (RES049)	Preparedness, Psych. Strain & Stresors, Familiarity with Tasks, Professional Skills & Experience, Distress, Mortality and End of Life Care, Patient Volume, Severity and Deterioration	Technical Preparedness vs. Psychological Preparedness
We set up quiet spaces in each of our different departments, so [in] our little breakout rooms thousands of pairs of fairy lights suddenly appeared and scented candles and […] colouring books appeared. You know all those sorts of things suddenly appeared in rooms and, a box of sweets you know, just stuff where you could go and sit in a room and just think about the day for five minutes and then j…	Org. Support or lack thereof, Mental Health Support, Shared Breaks & Staff Rooms, Indiv. Health Behaviours	Safe spaces and quiet rooms for staff support
The junior staff nurses had to take a leadership role to look after the support nurses - they sometimes took groups of two or three patients and two or three support nurses and just ran from one to the other and they were amazing. In their groups they led that brilliantly. (RES007)	Leadership, Inside vs. Outside of Ward, Prof. Skills and Experience, Familiarity with Tasks, Deployment, Respect for Colleagues	Emergent leadership by junior staff
We were being led by a matron who wasn't prepared to go in and see for himself what it was like there. […] I think it's really important that a manager has to be there with the team. Yeah, you might not be clinical, or you might be rusty in your skills, but to get in there and to see what people are facing and be there for your staff. […It] made people feel resentful that we were all working real…	Leadership, Inside vs. Outside of Ward, Prof. Skills and Experience, Familiarity with Tasks, Anger & Frustrations, Psych. Strain & Stressors	Leadership dependent on physical presence inside the ward. Lack thereof causing resentment and frustrations.
I was [on the ward] in theory as the joint ward manager […] the Band 7 took the lead role and I just fitted in. I obviously took charge when she wasn’t there, and we made decisions together, […] but what would be the point of me, with all my years' experience – being able to role-model to junior staff – being stuck in an office? So, I worked hard to get out and be doing stuff with the staff. […] …	Leadership, Inside vs. Outside of Ward, Prof. Skills and Experience, Familiarity with Tasks, Deployment, Respect for Colleagues	Shared leadership on the wards, based on differing levels of experience.
Quote	Thematic Codes	Interpretation	Graph Cluster
They are your second family. […] we were the only people that could understand what we were going through because […] my family […] couldn’t really understand. That’s why we bonded, because we were kind of at war [and] having the same experience so we could understand each other. Every time I was coming to work, I was actually happy, […] and I was like ‘okay, I’m not here alone’. We all felt the …	Shared Experiences, Cohesion, Prof. Skills & Experiences, Shared mental models, Gratitude, Humour & Enjoyment, Shared Experiences, Inside vs Outside of ward, isolation & loneliness.	Shared experience of being with colleagues	Cohesion
A bad day would be […] too many people to see, not enough time, not enough staff, having to prioritise who needs to be seen over somebody else, which isn’t a nice thing. […] Then having just the barriers, [like] if you can’t find a doctor to speak with, or something else happens and you just feel like running around trying to fight fires. […] I think probably what this week was like as well, it’s…	Workload & Work Life Balance, Psych. Strain & Stressors, Phys. & Psych Ill. Health, Org. Shifts & Staffing Decisions	Workload and Staffing Issues
Despite all having different experiences, different backgrounds, different ages, different experience levels, we all just seemed to get each other. […] There was this kind of collective – I guess this collective identity, we were one team, we all had the same goals [...] to treat patients and look after each other as well. (RES027)	Shared Experiences, Cohesion, Prof. Skills & Experiences, Shared mental models,	Cohesion and emergingsocial identity based on shared experiences
Those who were redeployed to the wards had stronger relationships with each other because we've had commonality. […] Those that weren't redeployed will never understand what we've been through. (RES050)	Cohesion, Shared Experiences, Deployment, Social Support	In- and out-group differentiation based on presence on the ward
It became our everything because people like me, who were living at home on our own and [could] not even speak with neighbours, [and only] with your family and friends over the phone. The only people I was physically seeing at work became your social life, so there was more of a fun factor in the staffroom. Whereas the second time round, I felt the lockdown was different and you'd quite often be …	Cohesion, Wave 1, Wave 2, Social Support by Colleagues, Shared Experiences, private Life, Gratitude, Humour & Enjoyment, Shared Experiences, Inside vs Outside of ward, isolation & loneliness, Infection Control	Importance of the team to stave off isolation and loneliness, however, loss of cohesion in wave 2
If one of us was texting, “I'm feeling really down today, I’ve had a real hard day at work” then everyone was there supporting each other and saying, “yeah, we’ve got you”. When you see each other in work, you’d give them that extra five minutes that could, and make sure that, you know, that pat on the back, and right, how can I help you here? Then the sick jokes would come out just to keep us al…	Social Support by Colleagues, Shared Experiences, (Re)-Appraisal, Sense-Making & Closure, Gratitude, Humour & Enjoyment	Social Support and Welfare Care provided by colleagues
I started asking my colleagues, “Is this normal or is it me? Am I doing something wrong?” And because they were there for longer and worked in critical care before, they kept reassuring me “this is not our normal, this is not critical care, our patients don't die at this at this rate” if anything kept me sane, [it] was the team. […] imagine if you start reading a book from the middle, and in the …	(Re)-Appraisal, Sense-Making & Closure, End of Life Care and Patient Distress, Social Support by Colleagues, Shared Experiences	Collective Appraisal by colleagues providing meaning and making sense
Quote	Thematic Codes	Interpretation	Graph Cluster
Some of these patients are […] very aware of what's going on. That's much different to other patients who might lose consciousness, lose functions, and so on, and go away slowly. It was a bit more traumatising to speak to a patient and they know - they're crying in front of you, knowing that they are dying. (RES005)	End of Life Care and Patient Distress, Patient Volume, Severity and Deterioration, Psych. Strain & Stressors, Unsatisfactory Care	Patient Distress and Mortality causing	Psychological Strain & Stressors
The main things I've struggled with were [that] they were going so, so quick that you literally didn’t have a chance to respond to things. […] There was one [patient] I thought is going to be okay, […] his pH was like 7.35, it was within the normal range when I started the shift, by lunchtime it was like 7.1 and by two o'clock he was gone. I've never seen anybody, in all my years in ITU, go so ve…	End of Life Care and Patient Distress, Patient Volume, Severity and Deterioration, Psych. Strain & Stressors, Unsatisfactory Care, Distressing events	Quick deterioration and symptom severity, becoming normalised for HCWs.
The wellbeing sessions that we had at the end of wave two, [were] helpful to have a designated time that everyone could speak about how they were feeling and discuss it with everyone else. Although we were all in the same boat […] we all had different things that we wanted to talk about or were upset or emotional about. Being able to discuss it in a group of people that understood how you were fe…	Mental Health Support, Social Support by colleagues, Cohesion, Shared Experiences, Wave 2	Collective mutual support groups aided in collective sense-making
In the second wave, everyone was just so tired. […] It wasn’t like the first wave [with] the claps on Thursday. The police used to come and do their blue lights outside the hospital and stuff. But the second time it was just nothing. I think that sort of feeling of getting through it was a bit less, everyone was just exhausted. (RES049)	Shifts & Staffing Decisions, Fatigue & Exhaustion, Public Support & Appreciation, Wave 2	Loss of public support during wave 2
When I came back […] we have virtually got an absolutely enormous workload and that’s one of the problems with a job like what I do now, that you can’t just go home after your shift and forget about it, because you’ve always got [other] stuff ongoing. I do find that a bit more difficult, and the workload is enormous. But I keep telling myself, I’ve been telling myself this until recently, that th…	Workload & Work-Life Balance, Deployment, Psych. Strain & Stressors	Post-COVID workload for deployed Staff after redeployment back to routine ward.
I felt really anxious […but] slipped back into the role quickly. But a lot of my colleagues were a lot more fatigued. There was less energy than the first-time round. Going back, [I felt] the guilt of leaving them and feeling that I should stay a bit longer, […] and that constant apprehension of ‘Am I just going to be redeployed again? Can I handle a third time?’ I’m not sure I have the energy fo…	Deployment, Personal Life, Shifts & Staffing Decisions, Fatigue & Exhaustion, Anxiety, Doubts & Fears	Redeployment worries
It was very much that we were volunteered, I didn't feel like I had much choice, I think that really de-demotivated me [and] did make me think about whether I wanted to be a health professional and whether I want to help people still. […] I felt – in terms of how it was organized – that, the stress on my family wasn't really dealt with very well, we were just kind of chosen because we were fit an…	Deployment, Personal Life, Anger & Frustrations, Shifts & Staffing Decisions, Career Implications & Intentions	Impact of involuntary deployment and workload on staff well being and personal life
They had done the allocations in a very disorganised way and allocated my unit to the dayshift nurses who [with] underlying health conditions refused to come into the COVID area […] We were 15 nurses and we only had enough to relieve half of us. We couldn't even communicate properly because there was no phone outside. I felt so abandoned […] I needed to stay with my patients, was in full PPE, [an…	Org. Shifts & Staffing Decisions, Deployment, Inside vs. Outside of wards, Infection Control, Psych. Strain & Stressors	Staffing Decisions during Deployment and technical Difficulties impacting staff
By calling us heroes I feel like it’s an excuse, to let us put up with things […] to justify and hide away what we’re actually really going through, and it’s every day, it’s not just because there’s a pandemic, this is what we go through every day at work. But the pandemic has obviously made it worse and kind of increased the amount of traumatising shifts we have. Heroes are exceptional, and what…	Public Support & Appreciation, Distressing Events, Psych. Strain & Stressors	Public Support, Hero Dialogue and Frustrations
